# Supplementary material for: Influence of Vitamin D Supplementation on Mental Health in Diabetic Patients: A Systematic Review
Source: Nutrients. 2021 Oct 20;13(11):3678. doi: 10.3390/nu13113678 (PMC8625262; doi:10.3390/nu13113678)
Supplement: Supplementary file 1 [file nutrients-13-03678-s001.zip]

Archive with 1 entries (1 files):
- nutrients-1415855-supplementary.pdf
